# Supplementary material for: Physicochemical and Functional Properties of Snack Bars Enriched with Tilapia (Oreochromis niloticus) By-Product Powders
Source: Foods. 2021 Aug 17;10(8):1908. doi: 10.3390/foods10081908 (PMC8392232; doi:10.3390/foods10081908)
Supplement: Supplementary file 1 [file foods-10-01908-s001.zip]

Archive with 1 entries (1 files):
- foods-1280624-supplementary.pdf
